# Supplementary material for: Multi-level quantum noise spectroscopy
Source: Nat Commun. 2021 Feb 11;12:967. doi: 10.1038/s41467-021-21098-3 (PMC7878521; doi:10.1038/s41467-021-21098-3)
Supplement: Supplementary file 3 — Source Data [file 41467_2021_21098_MOESM3_ESM.zip]

Archive with 13 entries (13 files):
- Fig4_raw_data/Fig4_raw_data.xlsx
- Fig4_raw_data/Fig4a_SL01.pickle
- Fig4_raw_data/Fig4a_SL01_background.pickle
- Fig4_raw_data/Fig4a_SL12.pickle
- Fig4_raw_data/Fig4a_SL12_background.pickle
- Fig4_raw_data/Fig4b_SL01.pickle
- Fig4_raw_data/Fig4b_SL01_background.pickle
- Fig4_raw_data/Fig4b_SL12.pickle
- Fig4_raw_data/Fig4b_SL12_background.pickle
- Fig4_raw_data/Fig4c_SL01.pickle
- Fig4_raw_data/Fig4c_SL01_background.pickle
- Fig4_raw_data/Fig4c_SL12.pickle
- Fig4_raw_data/Fig4c_SL12_background.pickle
