# Supplementary material for: Multi-level quantum noise spectroscopy
Source: Nat Commun. 2021 Feb 11;12:967. doi: 10.1038/s41467-021-21098-3 (PMC7878521; doi:10.1038/s41467-021-21098-3)
Supplement: Supplementary file 3 — Source Data [file 41467_2021_21098_MOESM3_ESM.zip › Fig4_raw_data/Fig4_raw_data.xlsx]

## Sheet: Figure 4a
blue markers			red markers
Frequency (MHz)	\tilde{S}^{(0,1)}_{\perp} (1e6/s) - mean	\tilde{S}^{(0,1)}_{\perp} (1e6/s) - stdev	Frequency (MHz)	\tilde{S}^{(1,2)}_{\perp} (1e6/s) - mean	\tilde{S}^{(1,2)}_{\perp} (1e6/s) - stdev
1.10598	0.113975	0.00564492	1.16271	0.113653	0.0112072
1.34079	0.119317	0.00610445	1.40784	0.142847	0.0106884
1.57716	0.155094	0.0059137	1.649	0.199833	0.0108839
1.81171	0.182326	0.0063678	1.88957	0.168131	0.0102326
2.0464	0.210949	0.00746026	2.13265	0.193432	0.0119323
2.28115	0.205278	0.00553486	2.37503	0.14192	0.0146105
2.51706	0.21536	0.00707812	2.61662	0.167173	0.0113597
2.75184	0.221127	0.00674512	2.85878	0.194069	0.0127978
2.99279	0.242106	0.00647722	3.10009	0.236015	0.0159742
3.22416	0.287741	0.00768562	3.34491	0.222463	0.0144361
3.45704	0.317035	0.00978351	3.58354	0.320865	0.0177693
3.69375	0.338226	0.0101191	3.82966	0.364206	0.0234787
3.93477	0.403027	0.0102751	4.06469	0.37451	0.0206322
4.16946	0.384644	0.00938534	4.31437	0.383853	0.0236517
4.40318	0.483413	0.0125718	4.55919	0.489738	0.0302871
4.63819	0.531738	0.0152223	4.79417	0.579479	0.0284343
4.87421	0.559183	0.013694	5.03861	0.583854	0.0273331
5.11578	0.633178	0.0165049	5.28314	0.760536	0.0377408
5.34708	0.787116	0.0205523	5.52708	0.665956	0.0412305
5.58434	0.793552	0.0192977	5.76505	0.619851	0.0361431
5.82541	0.720039	0.0191431	6.0158	0.659955	0.0355875
6.05546	0.779003	0.0205312	6.25812	0.80259	0.0344409
6.2993	0.758798	0.0204572	6.50042	0.652566	0.0358512
6.5327	0.751675	0.0212453	6.74005	0.699998	0.0360738
6.76558	0.710772	0.0200211	6.98692	0.55307	0.0370859
7.00399	0.601201	0.0181592	7.23212	0.556718	0.0313521
7.24183	0.630012	0.0188368	7.46336	0.4671	0.0267895
7.47109	0.484595	0.0149985	7.71099	0.384533	0.019771
7.70629	0.454792	0.0129819	7.95643	0.371347	0.0226605
7.94114	0.415385	0.0133585	8.19779	0.264676	0.0197281
8.17752	0.364729	0.0104537	8.44003	0.2585	0.0183112
8.41692	0.290931	0.00847833	8.68031	0.232211	0.0171885
8.65309	0.258389	0.00806319	8.93452	0.196098	0.0153724
8.88134	0.278774	0.0080338	9.16852	0.168268	0.0154065
9.12544	0.242898	0.0067663	9.40705	0.121012	0.0151882
9.35452	0.241367	0.0067446	9.65412	0.124337	0.0136041
- The mean and standard deviation of \tilde{S}^{(0,1)}_{\perp} is obtained by fitting the corresponding spin-locking trace with a exponential curve (See the section B. Noise Spectroscopy Protocol in pp. 3-4 for details of how we analyze the data)
- We provide spin-locking traces as a *.pickle format: SL^(0,1) in the presence of engineered noise ("Fig4a_SL01.pickle"), SL^(0,1) in the absence of engineered noise ("Fig4a_SL01_background.pickle"), SL^(1,2) in the presence of engineered noise ("Fig4a_SL12.pickle"), and SL^(1,2) in the absence of engineered noise ("Fig4a_SL12_background.pickle").
- Each data file (*.pickle) can be loaded as a dictionary object in Python (by using pickle.load())

## Sheet: Figure 4b
blue markers			red markers
Frequency (MHz)	\tilde{S}^{(0,1)}_{\perp} (1e6/s) - mean	\tilde{S}^{(0,1)}_{\perp} (1e6/s) - stdev	Frequency (MHz)	\tilde{S}^{(1,2)}_{\perp} (1e6/s) - mean	\tilde{S}^{(1,2)}_{\perp} (1e6/s) - stdev
1.10598	0.0887286	0.00660823	1.16271	0.101011	0.0244257
1.34079	0.0919319	0.00558175	1.40784	0.136308	0.0217504
1.57716	0.123396	0.00543141	1.649	0.14681	0.0180645
1.81171	0.137589	0.0047526	1.88957	0.18534	0.0164404
2.0464	0.160408	0.00453489	2.13265	0.218207	0.0158842
2.28115	0.194904	0.00529606	2.37503	0.238452	0.0156704
2.51706	0.197965	0.00519322	2.61662	0.296536	0.016325
2.75184	0.205809	0.00414731	2.85878	0.318637	0.0180249
2.99279	0.224211	0.00494213	3.10009	0.364267	0.0173561
3.22416	0.245453	0.00492926	3.34491	0.41722	0.0158764
3.45704	0.273524	0.00546396	3.58354	0.495001	0.0169006
3.69375	0.30138	0.00595788	3.82966	0.556775	0.019595
3.93477	0.327212	0.00584384	4.06469	0.580517	0.0205127
4.16946	0.370784	0.00530461	4.31437	0.688672	0.0253171
4.40318	0.413284	0.00619556	4.55919	0.783334	0.0211475
4.63819	0.466984	0.00666171	4.79417	0.816317	0.0244932
4.87421	0.480379	0.00510887	5.03861	0.969131	0.0219062
5.11578	0.531716	0.00521174	5.28314	1.04616	0.0276445
5.34708	0.673156	0.0088947	5.52708	1.14507	0.0319885
5.58434	0.706892	0.0094092	5.76505	1.09526	0.0321017
5.82541	0.736963	0.00843449	6.0158	1.1134	0.0270857
6.05546	0.72222	0.00806978	6.25812	1.14682	0.0276697
6.2993	0.710118	0.00738902	6.50042	1.17829	0.0255525
6.5327	0.736636	0.00808943	6.74005	1.07125	0.0293151
6.76558	0.771557	0.00871317	6.98692	0.960046	0.0246452
7.00399	0.657377	0.0078926	7.23212	0.873567	0.0231386
7.24183	0.602007	0.0072046	7.46336	0.820797	0.0217131
7.47109	0.557353	0.00752961	7.71099	0.741627	0.0206489
7.70629	0.495425	0.00648613	7.95643	0.572237	0.0183085
7.94114	0.504773	0.00675832	8.19779	0.523557	0.0197577
8.17752	0.416358	0.00508863	8.44003	0.494765	0.0179954
8.41692	0.358001	0.00466017	8.68031	0.477047	0.015634
8.65309	0.328302	0.00389808	8.93452	0.380602	0.015382
8.88134	0.297599	0.00428028	9.16852	0.326263	0.0146591
9.12544	0.249535	0.00375566	9.40705	0.321314	0.0147036
9.35452	0.23726	0.00334547	9.65412	0.290964	0.0149276
- The mean and standard deviation of \tilde{S}^{(0,1)}_{\perp} is obtained by fitting the corresponding spin-locking trace with a exponential curve (See the section B. Noise Spectroscopy Protocol in pp. 3-4 for details of how we analyze the data)
- We provide spin-locking traces as a *.pickle format: SL^(0,1) in the presence of engineered noise ("Fig4b_SL01.pickle"), SL^(0,1) in the absence of engineered noise ("Fig4b_SL01_background.pickle"), SL^(1,2) in the presence of engineered noise ("Fig4b_SL12.pickle"), and SL^(1,2) in the absence of engineered noise ("Fig4b_SL12_background.pickle").
- Each data file (*.pickle) can be loaded as a dictionary object in Python (by using pickle.load())

## Sheet: Figure 4c
blue markers			red markers
Frequency (MHz)	\tilde{S}^{(0,1)}_{\perp} (1e6/s) - mean	\tilde{S}^{(0,1)}_{\perp} (1e6/s) - stdev	Frequency (MHz)	\tilde{S}^{(1,2)}_{\perp} (1e6/s) - mean	\tilde{S}^{(1,2)}_{\perp} (1e6/s) - stdev
1.39211	0.461393	0.0252759	1.40594	0.437488	0.0407209
1.77795	0.504688	0.0248629	1.79508	0.517957	0.0346527
2.16424	0.55119	0.0229238	2.19022	0.622631	0.042782
2.55167	0.584844	0.0235282	2.58305	0.655708	0.0341892
2.93587	0.583074	0.0218497	2.97322	0.728379	0.0339714
3.31887	0.634263	0.0183382	3.36294	0.794791	0.0286488
3.70511	0.668233	0.0180588	3.75374	0.899084	0.0318579
4.09175	0.762498	0.0188338	4.14358	1.05314	0.0351415
4.47757	0.831117	0.02272	4.53679	1.21154	0.0341763
4.85831	0.862026	0.0182366	4.92953	1.26921	0.0427952
5.24732	0.975948	0.0209646	5.31941	1.39454	0.0458108
5.63583	1.13369	0.0249826	5.70782	1.59536	0.0483993
6.01839	1.20339	0.0280824	6.10199	1.51197	0.0440653
6.40491	1.12705	0.0225045	6.49648	1.50698	0.0412844
6.79256	1.09731	0.023112	6.88613	1.38998	0.0390648
7.17591	1.04505	0.02403	7.27914	1.21358	0.0354374
7.5622	0.955748	0.0202583	7.66801	1.05226	0.0330571
7.95011	0.868106	0.0228541	8.05875	0.896251	0.0292474
8.33056	0.7865	0.0191776	8.45029	0.907785	0.0282945
8.71306	0.687527	0.0183701	8.84253	0.768055	0.0295317
9.1006	0.654165	0.0191146	9.23903	0.696264	0.0288194
9.47944	0.595833	0.0201559	9.62484	0.609959	0.0233594
9.8688	0.533581	0.0134007	10.0087	0.645607	0.0166918
10.2617	0.547508	0.0187949	10.3967	0.671634	0.0258042
10.6366	0.547414	0.017063	10.7921	0.692307	0.0356135
11.0187	0.538337	0.0184344	11.1743	0.603631	0.0288695
11.4061	0.519696	0.0205228	11.559	0.561833	0.0278473
11.7918	0.486232	0.0181823	11.9553	0.512184	0.0219251
12.1722	0.513401	0.0180618	12.352	0.513329	0.0286649
12.5677	0.452734	0.0150473	12.7378	0.557034	0.0266838
12.9454	0.488795	0.0186963	13.1342	0.477383	0.0264823
13.3226	0.469637	0.0173077	13.5165	0.487603	0.0303969
13.706	0.439723	0.0176459	13.8981	0.481023	0.026628
14.1089	0.443459	0.0154788	14.2911	0.505686	0.0256538
14.4829	0.478317	0.0182121	14.6953	0.544833	0.0279619
14.8617	0.41115	0.0181964	15.0762	0.512985	0.0167639
15.2482	0.425625	0.0174263	15.4674	0.464872	0.0223993
15.6321	0.409361	0.0184468	15.8493	0.458715	0.0252874
16.013	0.437492	0.0171824	16.2569	0.413912	0.0264875
16.3981	0.426293	0.0184686	16.6421	0.380873	0.0243717
16.7822	0.456737	0.0205481	17.0215	0.380559	0.0224441
17.1639	0.429144	0.0182288	17.4124	0.37401	0.0243381
17.5477	0.438581	0.0176783	17.8082	0.404333	0.0265231
17.9177	0.400371	0.0191012	18.2016	0.315953	0.0180743
18.3009	0.392489	0.0186729	18.5838	0.326362	0.0203599
18.6906	0.360064	0.0161462	18.9623	0.392866	0.0249369
19.0689	0.397722	0.0168077	19.3467	0.298742	0.0188071
19.4499	0.370528	0.0154611	19.7388	0.368386	0.0213759
19.8248	0.41256	0.0165853	20.1284	0.317478	0.0173658
20.2194	0.0528366	0.0056201	20.5171	0.0562557	0.0150233
20.6056	0.0262598	0.00573384	20.9027	0.0577051	0.0152359
20.9843	0.0462109	0.0049186	21.2802	0.035134	0.013593
21.355	0.0310949	0.0046604	21.6741	0.0299768	0.0121081
21.7265	0.0192414	0.00445009	22.0747	0.0226506	0.0115781
22.1228	0.0146285	0.00429375	22.4481	0.022155	0.013993
22.4977	0.0650671	0.00959698	22.8376	0.0747729	0.0147138
22.8836	0.0113022	0.00416388	23.2395	0.0472788	0.0152185
23.263	0.00999321	0.00439414	23.623	0.0319493	0.0157711
23.6438	0.0117164	0.00477794	23.9963	0.0363258	0.013805
24.0332	0.00558078	0.00462156	24.3695	0.0259339	0.0107443
24.4036	0.00766473	0.00491403	24.7708	0.0293487	0.0128504
24.7666	0.0108263	0.00477435	25.1447	0.0139151	0.0110171
25.1693	0.0108673	0.00711483	25.5496	-0.00823307	0.0122469
25.551	-0.000290763	0.00610232	25.9296	0.0024687	0.0137158
25.9271	0.000568412	0.00618782	26.3085	0.0806619	0.0181878
- The mean and standard deviation of \tilde{S}^{(0,1)}_{\perp} is obtained by fitting the corresponding spin-locking trace with a exponential curve (See the section B. Noise Spectroscopy Protocol in pp. 3-4 for details of how we analyze the data)
- We provide spin-locking traces as a *.pickle format: SL^(0,1) in the presence of engineered noise ("Fig4c_SL01.pickle"), SL^(0,1) in the absence of engineered noise ("Fig4c_SL01_background.pickle"), SL^(1,2) in the presence of engineered noise ("Fig4c_SL12.pickle"), and SL^(1,2) in the absence of engineered noise ("Fig4c_SL12_background.pickle").
- Each data file (*.pickle) can be loaded as a dictionary object in Python (by using pickle.load())
